# Supplementary material for: Combined Expression of HGFR with Her2/neu, EGFR, IGF1R, Mucin-1 and Integrin α2β1 Is Associated with Aggressive Epithelial Ovarian Cancer
Source: Biomedicines. 2022 Oct 25;10(11):2694. doi: 10.3390/biomedicines10112694 (PMC9687566; doi:10.3390/biomedicines10112694)
Supplement: Supplementary file 1 [file biomedicines-10-02694-s001.zip]

Archive with 1 entries (1 files):
- biomedicines-1916775-supplementary.pdf
